# Supplementary material for: Two New Rapid SNP-Typing Methods for Classifying Mycobacterium tuberculosis Complex into the Main Phylogenetic Lineages
Source: PLoS One. 2012 Jul 20;7(7):e41253. doi: 10.1371/journal.pone.0041253 (PMC3401130; doi:10.1371/journal.pone.0041253)
Supplement: Table S1 — MOL-PCR and TaqMan allele calls for the training panel of 46 well-characterized MTBC strains. (XLS) [file pone.0041253.s009.xls]

## Sheet: Table S1
Table S1. MOL-PCR and TaqMan allele calls for a panel of 46 well-characterized MTBC strains.
	Lineage 1				Lineage 2				Beijing-sublineage				Lineage 3				Lineage 4				Lineage 5				Lineage 6				M. bovis / M. caprae
	DNA (CTAB)		crude sample		DNA (CTAB)		crude sample		DNA (CTAB)		crude sample		DNA (CTAB)		crude sample		DNA (CTAB)		crude sample		DNA (CTAB)		crude sample		DNA (CTAB)		crude sample		DNA (CTAB)		crude sample
MTBC strain	TaqMan	MOL-PCR	TaqMan	MOL-PCR	TaqMan	MOL-PCR	TaqMan	MOL-PCR	TaqMan	MOL-PCR	TaqMan	MOL-PCR	TaqMan	MOL-PCR	TaqMan	MOL-PCR	TaqMan	MOL-PCR	TaqMan	MOL-PCR	TaqMan	MOL-PCR	TaqMan	MOL-PCR	TaqMan	MOL-PCR	TaqMan	MOL-PCR	TaqMan	MOL-PCR	TaqMan	MOL-PCR
N1004	■	■	■	■	□	□	□	□	N/A	□	N/A	□	□	□	□	□	□	□	□	□	□	□	□	□	□	□	□	□	N/A	□	N/A	□
N1006	■	■	■	■	□	□	□	□	N/A	□	N/A	□	□	□	□	□	□	□	□	□	□	□	□	□	□	□	□	□	N/A	□	N/A	□
N0153	■	■	■	■	□	□	□	□	N/A	□	N/A	□	□	□	□	□	□	□	□	□	□	□	□	□	□	□	□	□	N/A	□	N/A	□
N1011	■	■	■	■	□	□	□	□	N/A	□	N/A	□	□	□	□	□	□	□	□	□	□	□	□	□	□	□	□	□	N/A	□	N/A	□
N1030	■	■	■	■	□	□	□	□	N/A	□	N/A	□	□	□	□	□	□	□	□	□	□	□	□	□	□	□	□	□	N/A	□	N/A	□
N1068	■	■	■	■	□	□	□	□	N/A	□	N/A	□	□	□	□	□	□	□	□	□	□	□	□	□	□	□	□	□	N/A	□	N/A	□
N1053	□	□	□	□	■	■	■	■	N/A	■	N/A	■	□	□	□	□	□	□	□	□	□	□	□	□	□	□	□	□	N/A	□	N/A	□
N1002	□	□	□	□	■	■	■	■	N/A	■	N/A	■	□	□	□	□	□	□	□	□	□	□	□	□	□	□	□	□	N/A	□	N/A	□
N1010	□	□	□	□	■	■	■	■	N/A	■	N/A	■	□	□	□	□	□	□	□	□	□	□	□	□	□	□	□	□	N/A	□	N/A	□
N1012	□	□	□	□	■	■	■	■	N/A	■	N/A	■	□	□	□	□	□	□	□	□	□	□	□	□	□	□	□	-	N/A	□	N/A	□
N0051	□	□	□	□	■	■	■	■	N/A	□	N/A	□	□	□	□	□	□	□	□	□	□	□	□	□	□	□	□	-	N/A	□	N/A	□
N1069	□	□	□	□	■	■	■	■	N/A	■	N/A	■	□	□	□	-	□	□	□	□	□	□	□	-	□	□	□	-	N/A	□	N/A	□
N1013	□	□	□	□	■	■	■	■	N/A	■	N/A	■	□	□	□	□	□	□	□	□	□	□	□	□	□	□	□	□	N/A	□	N/A	□
N1144	□	□	□	□	□	□	□	□	N/A	□	N/A	□	■	■	■	■	□	□	□	□	□	□	□	□	□	□	□	□	N/A	□	N/A	□
N1007	□	□	□	□	□	□	□	□	N/A	□	N/A	□	■	■	■	■	□	□	□	□	□	□	□	□	□	□	□	□	N/A	-	N/A	-
N1082	□	□	□	□	□	□	□	□	N/A	□	N/A	□	■	■	■	■	□	□	□	□	□	□	□	□	□	□	□	□	N/A	□	N/A	□
N1024	□	□	□	□	□	□	□	□	N/A	□	N/A	□	■	■	■	■	□	□	□	□	□	□	□	□	□	□	□	□	N/A	□	N/A	□
N1032	□	□	□	□	□	□	□	□	N/A	□	N/A	□	■	■	■	■	□	□	□	□	□	□	□	□	□	□	□	□	N/A	-	N/A	-
N1021	□	□	□	□	□	□	□	□	N/A	□	N/A	□	■	■	■	■	□	□	□	□	□	□	□	□	□	□	□	□	N/A	□	N/A	□
N1022	□	□	□	□	□	□	□	□	N/A	□	N/A	□	■	■	■	■	□	□	□	□	□	□	□	□	□	□	□	□	N/A	□	N/A	□
H37Rv	□	□	□	□	□	□	□	□	N/A	□	N/A	□	□	□	□	□	■	■	■	■	□	□	□	□	□	□	□	□	N/A	□	N/A	□
N1008	□	□	□	□	□	□	□	□	N/A	□	N/A	□	□	□	□	□	■	■	■	■	□	□	□	□	□	□	□	□	N/A	□	N/A	□
N1015	□	□	□	□	-	□	□	□	N/A	□	N/A	□	□	□	□	□	■	■	■	■	-	□	□	□	-	□	□	□	N/A	□	N/A	□
N1019	□	□	□	□	□	□	□	□	N/A	□	N/A	□	□	□	□	□	■	■	■	■	□	□	□	□	□	□	□	□	N/A	□	N/A	□
N1052	□	□	□	□	□	□	□	□	N/A	□	N/A	□	□	□	□	□	■	■	■	■	□	□	□	□	□	□	□	□	N/A	□	N/A	□
N1057	□	□	□	□	□	□	□	□	N/A	□	N/A	□	□	□	□	□	■	■	■	■	□	□	□	□	□	□	□	□	N/A	□	N/A	□
N1034	□	□	□	□	□	□	□	□	N/A	□	N/A	□	□	□	□	□	□	□	□	□	■	■	■	■	□	□	□	□	N/A	□	N/A	□
N1035	□	□	□	□	□	□	□	□	N/A	□	N/A	□	□	□	□	□	□	□	□	□	■	■	■	■	□	□	□	□	N/A	□	N/A	□
N1063	□	□	□	□	□	□	□	□	N/A	□	N/A	□	□	□	□	□	□	□	□	□	■	■	■	■	□	□	□	□	N/A	□	N/A	□
N1064	□	□	□	□	□	□	□	□	N/A	□	N/A	□	□	□	□	□	□	□	□	□	■	■	■	■	□	□	□	□	N/A	□	N/A	□
N1286	□	□	□	□	□	□	□	□	N/A	□	N/A	□	□	□	□	□	□	□	□	□	■	■	■	■	□	□	□	□	N/A	□	N/A	□
N1201	□	□	□	□	□	□	□	□	N/A	□	N/A	□	□	□	□	□	□	□	□	□	□	□	□	□	■	■	■	■	N/A	□	N/A	□
N1292	□	□	□	□	□	□	□	□	N/A	□	N/A	□	□	□	□	□	□	□	□	□	-	□	□	□	■	■	■	■	N/A	□	N/A	□
N0091	□	□	□	□	□	□	□	□	N/A	□	N/A	□	□	□	□	□	□	□	□	□	□	□	□	□	■	■	■	■	N/A	□	N/A	□
N0092	□	□	□	□	□	□	□	□	N/A	□	N/A	□	□	□	□	□	□	□	□	□	□	□	□	□	■	■	■	■	N/A	□	N/A	□
N0115	□	□	□	□	□	□	□	□	N/A	□	N/A	□	□	□	□	□	□	□	□	□	□	□	□	□	■	■	■	-	N/A	□	N/A	□
M. bovis BCG Pasteur	□	□	□	□	□	□	□	□	N/A	□	N/A	□	□	□	□	□	□	□	□	□	□	□	□	□	□	□	□	□	N/A	■	N/A	■
M. bovis BCG Montreal	□	□	□	□	□	□	-	□	N/A	□	N/A	□	□	□	□	□	□	□	□	□	□	□	□	□	□	□	-	□	N/A	■	N/A	■
M. bovis 1290-03	□	□	N/A	N/A	□	□	N/A	N/A	N/A	□	N/A	N/A	□	□	N/A	N/A	□	□	N/A	N/A	□	□	N/A	N/A	□	□	N/A	N/A	N/A	■	N/A	N/A
M. bovis 8217-02	□	□	N/A	N/A	□	□	N/A	N/A	N/A	□	N/A	N/A	□	□	N/A	N/A	□	□	N/A	N/A	□	□	N/A	N/A	□	□	N/A	N/A	N/A	■	N/A	N/A
M. caprae 7140-99	□	□	N/A	N/A	□	□	N/A	N/A	N/A	□	N/A	N/A	□	□	N/A	N/A	□	□	N/A	N/A	□	□	N/A	N/A	□	□	N/A	N/A	N/A	■	N/A	N/A
M. caprae 8986-99	□	□	N/A	N/A	□	□	N/A	N/A	N/A	□	N/A	N/A	□	□	N/A	N/A	□	□	N/A	N/A	□	□	N/A	N/A	□	□	N/A	N/A	N/A	■	N/A	N/A
M. microti 1479-00	□	□	N/A	N/A	□	□	N/A	N/A	N/A	□	N/A	N/A	□	□	N/A	N/A	□	□	N/A	N/A	□	□	N/A	N/A	□	□	N/A	N/A	N/A	□	N/A	N/A
M. microti 8753-00	□	□	N/A	N/A	□	□	N/A	N/A	N/A	□	N/A	N/A	□	□	N/A	N/A	□	□	N/A	N/A	□	□	N/A	N/A	□	□	N/A	N/A	N/A	□	N/A	N/A
M. pinnipedii 7011-02	□	□	N/A	N/A	□	□	N/A	N/A	N/A	□	N/A	N/A	□	□	N/A	N/A	□	□	N/A	N/A	□	□	N/A	N/A	□	□	N/A	N/A	N/A	□	N/A	N/A
M. pinnipedii 7739-01	□	□	N/A	N/A	□	□	N/A	N/A	N/A	□	N/A	N/A	□	□	N/A	N/A	□	□	N/A	N/A	□	□	N/A	N/A	□	□	N/A	N/A	N/A	□	N/A	N/A
H2O	-	-	-	-	-	-	-	-	N/A	-	N/A	-	-	-	-	-	-	-	-	-	-	-	-	-	-	-	-	-	N/A	-	N/A	-
	For each strain, a purified DNA sample (CTAB method) and a crude lysate were included if available. Black dots represent calls of the mutant allele (i.e. sample belongs to this lineage); white dots represent calls of the ancestral allele (i.e. sample does not belong to this lineage). Dash (-) means no allele was called. N/A; assay not available.
