# Supplementary material for: Two New Rapid SNP-Typing Methods for Classifying Mycobacterium tuberculosis Complex into the Main Phylogenetic Lineages
Source: PLoS One. 2012 Jul 20;7(7):e41253. doi: 10.1371/journal.pone.0041253 (PMC3401130; doi:10.1371/journal.pone.0041253)
Supplement: Table S2 — MOL-PCR and TaqMan allele calls for the test panel of 78 MTBC strains with no previous genotyping information. (XLS) [file pone.0041253.s010.xls]

## Sheet: Table S3
Table S2. MOL-PCR and TaqMan allele calls for a panel of 78 MTBC strains with no previous genotyping information.
	L1		L2		Beijing	L3		L4		L5		L6		M. bovis / M. caprae
Mtbc strain	MolPCR	TaqMan	MolPCR	TaqMan	MolPCR	MolPCR	TaqMan	MolPCR	TaqMan	MolPCR	TaqMan	MolPCR	TaqMan	MolPCR
5406	■	■	□		□	□		□		□		□		□
7948	■	■	□		□	□		□		□		□		□
141F	■	■	□		□	□		□		□		□		□
3072C	■	■	□		□	□		□		□		□		□
3104A	■	■	□		□	□		□		□		□		□
5806D	■	■	□		□	□		□		□		□		□
7669A	■	■	□		□	□		□		□		□		□
7787C	■	■	□		□	□		□		□		□		□
N1116 – CTAB	■	■	□		□	□		□		□		□		□
N1166 – CTAB	■	■	□		□	□		□		□		□		□
N1168 – CTAB	■	■	□		□	□		□		□		□		□
3052B	□		■	■	■	-		□		□		-		□
4301	□		■	■	■	□		□		□		□		□
4373	□		■	■	■	□		□		□		□		□
4483	□		■	■	■	□		□		□		□		□
5340	□		■	■	■	□		□		□		□		□
118C	□		■	■	■	□		□		□		□		□
1891B	□		■	■	■	□		□		□		□		□
2509C	□		■	■	■	□		□		□		□		□
2811C	□		■	■	■	□		□		□		□		□
5633B	□		■	■	■	□		□		□		□		□
5682D	□		■	■	■	□		□		□		□		□
5878C	□		■	■	■	□		□		□		□		□
5940C	□		■	■	■	□		□		□		□		□
5963B	□		■	■	■	□		□		□		□		□
6020B	□		■	■	■	□		□		□		□		□
6154B	□		■	■	■	□		□		□		□		□
7380B	□		■	■	■	□		□		□		□		□
7603D	□		■	■	■	□		□		□		□		□
7628B	□		■	■	■	□		□		□		□		□
7698F2	□		■	■	■	□		□		□		□		□
7721C	□		■	■	■	□		□		□		□		□
7907B	□		■	■	■	□		□		□		□		□
N1141 – CTAB	□		■	■	■	□		□		□		□		□
N1147 – CTAB	□		■	■	■	□		□		□		□		□
N1165 – CTAB	□		■	■	■	□		□		□		□		□
1671A	□		□		□	-	■	□		□		□		□
3074B	□		□		□	-	■	□		□		□		-
3889	□		□		□	■	■	□		□		□		□
1686B – CTAB	□		□		□	■	■	□		□		□		□
2278F3	□		□		□	■	■	□		□		□		□
2879D	□		□		□	■	■	□		□		□		□
4785E	□		□		□	■	■	□		□		□		□
4995D	□		□		□	■	■	□		□		□		□
5673F	□		□		□	■	■	□		□		□		□
5737F	□		□		□	■	■	□		□		□		□
6031B	□		□		□	■	■	□		□		□		□
6845B	□		□		□	■	■	□		□		□		□
7184C	□		□		□	■	■	□		□		□		□
7199A	□		□		□	■	■	□		□		□		□
7245E	□		□		□	■	■	□		□		□		□
7266C	□		□		□	■	■	□		□		□		□
7340C	□		□		□	■	■	□		□		□		□
7425A	□		□		□	■	■	□		□		□		□
7440C	□		□		□	■	■	□		□		□		□
7449D	□		□		□	■	■	□		□		□		□
7457B	□		□		□	■	■	□		□		□		□
7561B	□		□		□	■	■	□		□		□		□
7846B	□		□		□	■	■	□		□		□		□
7962B	□		□		□	■	■	□		□		□		□
7983B	□		□		□	■	■	□		□		□		□
N1028 – CTAB	□		□		□	■	■	□		□		□		□
N1096 – CTAB	□		□		□	■	■	□		□		□		□
N1133 – CTAB	□		□		□	■	■	□		□		□		□
N1162 – CTAB	□		□		□	■	■	□		□		□		□
N1167 – CTAB	□		□		□	■	■	□		□		□		□
N1134 – CTAB	□		□		□	□		■	■	□		□		□
1578B	□		□		□	□		■	■	□		□		□
161A	□		□		□	□		■	■	□		□		□
4812C	□		□		□	□		■	■	□		□		□
5705C	□		□		□	□		■	■	□		□		□
5779C	□		□		□	□		■	■	□		□		□
5961C	□		□		□	□		■	■	□		□		□
7445B	□		□		□	□		■	■	□		□		□
7466C	□		□		□	□		■	■	□		□		□
7909B	□		□		□	□		■	■	□		□		□
N1088 – CTAB	□		□		□	□		■	■	□		□		□
N1150 – CTAB	□		□		□	□		■	■	□		□		□
H2O	-		-		-	-		-		-		-		-
	Samples were crude lysates or purified DNA (CTAB). Black dots represent calls of the mutant allele (i.e. sample belongs to this lineage); white dots represent calls of the ancestral allele (i.e. sample does not belong to this lineage). Dash (-) means no allele was called. N/A; assay not available.
